# Supplementary material for: Dual-Responsive Hybrid Microgels Enabling Phase Inversion in Pickering Emulsions
Source: Polymers (Basel). 2025 Oct 15;17(20):2762. doi: 10.3390/polym17202762 (PMC12566968; doi:10.3390/polym17202762)
Supplement: Supplementary file 1 [file polymers-17-02762-s001.zip]

Archive with 1 entries (1 files):
- polymers-3897458-supplementary.pdf
